# Supplementary material for: Integrated Analysis of lncRNA-Mediated ceRNA Network Reveals a Prognostic Signature for Hepatocellular Carcinoma
Source: Front Genet. 2020 Dec 14;11:602542. doi: 10.3389/fgene.2020.602542 (PMC7767998; doi:10.3389/fgene.2020.602542)
Supplement: Supplementary Table 1 — The primers sequences of lncRNAs and mRNAs. [file Table_1.XLSX]

## Sheet: Sheet1
Table S1: The primers sequences of lncRNAs and mRNAs.
Gene name	Forward sequence (5’-3’)	Reverse sequence (5’-3’)
GAPDH	GGACCTGACCTGCCGTCTAG	GTAGCCCAGGATGCCCTTGA
EZH2	AATCAGAGTACATGCGACTGAGA	GCTGTATCCTTCGCTGTTTCC
CCNB1	TCGCATCAAACTCTCTGGCTA	TGAGCGACTAAACTCACCACT
AP002478.1	GGCCTGACTTCTGGTATCCG	GGGTGTCATGGCTGGTCTAC
LINC00462	ACTAGGTCCTTCTGGTGTT	GTAAAACTTGCTGCTGATG
LINC00200	CGTGTTAGAGAAACCCGCCT	GCTACACGGTTGGAGCTCTT
MIR137HG	TCAGCGAGCAGCAAGAGTT	AAGAATACCCGTCACCGAAG
HTR2A-AS1	AACAGGACCTGACAACTCCAC	ACTGTCCAGAGCACTCTTCG
