# Supplementary material for: Integrated Analysis of lncRNA-Mediated ceRNA Network Reveals a Prognostic Signature for Hepatocellular Carcinoma
Source: Front Genet. 2020 Dec 14;11:602542. doi: 10.3389/fgene.2020.602542 (PMC7767998; doi:10.3389/fgene.2020.602542)
Supplement: Supplementary Table 2 — Clinical characteristics of 376 patients with hepatocellular carcinoma (HCC). [file Table_2.XLSX]

## Sheet: Sheet1
Table S2. Clinical characteristics of 376 patients with hepatocellular carcinoma (HCC).
Parameter/feature	CohortT(n=376) (%)
Age, years (mean±SD)	59.5±13.5
Sex
Male	249 (66.2)
Female	127 (33.8)
Tumor grade
G1	56 (14.9)
G2	186 (49.5)
G3	123 (32.7)
G4	11 (2.9)
TNM stage
I	177 (47.1)
II	88 (23.4)
III	105 (27.9)
IV	6 (1.6)
T stage
T1	182 (48.4)
T2	94 (25)
T3	85 (22.6)
T4	15 (4)
N stage
N0	255 (67.8)
N1	121 (32.2)
M stage
M0	266 (70.7)
M1	110 (1)
