# Supplementary material for: Integrated Analysis of lncRNA-Mediated ceRNA Network Reveals a Prognostic Signature for Hepatocellular Carcinoma
Source: Front Genet. 2020 Dec 14;11:602542. doi: 10.3389/fgene.2020.602542 (PMC7767998; doi:10.3389/fgene.2020.602542)
Supplement: Supplementary Table 3 — DElncRNAs. [file Table_3.XLSX]

## Sheet: Sheet1
Table S3: DElncRNAs.
lncRNA	logFC	FDR
SFTA1P	5.41795	5.58736e-43
AC008556.1	-2.15243	8.96439e-43
AC016999.1	-2.91026	2.45931e-38
LINC01093	-3.60593	5.65803e-38
AL391845.2	4.0333	1.79267e-36
AC092171.2	2.47702	2.81681e-36
AC004477.1	2.52913	2.81681e-36
AC132192.2	2.1741	2.81681e-36
CAPN10-DT	2.15358	4.98843e-36
AF165147.1	-2.58874	5.71205e-36
AC138356.1	-2.4247	4.43369e-34
CDKN2B-AS1	3.33621	5.64316e-31
DDX11-AS1	2.62947	6.13655e-31
LINC00907	-2.98631	1.21036e-30
AC010719.1	2.62667	2.87919e-30
AC092119.2	2.22349	4.65681e-30
HAGLROS	4.77934	8.41067e-30
FENDRR	-2.81442	2.36518e-28
AL353708.3	2.26681	1.10983e-27
HAGLR	6.09285	1.34379e-27
AC092171.4	2.30916	1.53617e-27
AC010776.2	-3.61619	4.15004e-27
HOTTIP	7.12599	7.41599e-27
AC008080.1	-2.27181	3.8804e-26
AC010280.2	-2.72789	7.45854e-26
C17orf82	2.78922	8.83511e-26
AC026369.3	-2.68867	8.83511e-26
AL162431.2	2.20148	2.77188e-25
LINC02475	6.29265	1.43295e-24
AL606489.1	2.93752	1.54782e-24
AC107396.1	-4.39058	2.4423e-24
AL121906.2	2.61851	5.44367e-24
HTR2A-AS1	-2.37459	6.9138e-24
AC016773.1	2.33798	1.03864e-23
LINC01704	3.64692	1.23222e-23
AL023803.2	2.82896	1.98866e-23
AL137060.1	2.46563	6.79271e-23
CRNDE	3.18428	1.53073e-22
LINC02163	7.19432	1.72991e-22
AC092155.1	-2.98941	3.42174e-22
AC004080.2	6.47554	8.85327e-22
AL590708.1	3.29031	8.85327e-22
AL161668.4	-2.06675	1.73082e-21
AC110285.6	3.31333	2.75886e-21
AC018809.1	2.28925	3.36453e-21
AC024361.1	2.02563	9.00934e-21
AC006960.2	-4.04695	9.56658e-21
AC099508.2	-2.56041	1.05121e-20
AC091057.1	2.00522	1.19224e-20
TMEM26-AS1	-2.02188	2.47021e-20
AL451050.2	2.11805	2.77913e-20
LINC02202	2.54306	3.61448e-20
ST8SIA6-AS1	5.54245	3.78855e-20
LINC01818	-2.68121	6.53661e-20
AC116049.2	4.89651	8.12142e-20
AC004160.1	-2.49957	8.25462e-20
AC011294.1	4.27375	2.30882e-19
DLG5-AS1	2.12061	2.3102e-19
LINC01419	10.9633	2.9236e-19
AL136084.3	3.91779	3.00108e-19
LINC02241	8.7307	1.40905e-18
LINC00355	7.18064	1.68972e-18
AC015468.1	-2.98699	2.45882e-18
LEF1-AS1	3.66357	2.47029e-18
AC245100.6	7.69716	2.98503e-18
AC132872.2	2.29227	3.55248e-18
AC116025.2	3.01334	3.8853e-18
AC011921.1	2.11557	5.00208e-18
AFAP1-AS1	7.09603	7.25904e-18
LINC02476	7.66032	7.35121e-18
NPSR1-AS1	6.26037	8.12213e-18
KCNMB2-AS1	4.45318	8.83446e-18
LINC01703	2.22625	9.21677e-18
DUXAP8	2.96895	1.42779e-17
AC105384.1	-2.16129	2.13127e-17
PVT1	2.17011	2.19263e-17
LINC01532	5.53414	2.3883e-17
LINC00853	2.15575	2.81678e-17
FEZF1-AS1	5.35551	3.87331e-17
MELTF-AS1	2.15415	4.03117e-17
HOXA11-AS	5.5881	5.83278e-17
STAM-AS1	2.0424	5.85924e-17
AC087392.1	-2.5891	6.30607e-17
CDKN2A-DT	4.0815	6.35477e-17
AC004540.2	-2.46204	7.37736e-17
AL365181.3	3.49216	9.24887e-17
AC099850.3	2.57224	1.72434e-16
AL121832.3	2.04979	2.0276e-16
AL512652.1	2.63847	2.08184e-16
AC016550.2	5.53532	2.08184e-16
AL445524.1	2.04843	2.48158e-16
AC068858.1	3.21601	2.64493e-16
AC073352.1	2.32692	3.03411e-16
AC114316.1	4.02195	3.48776e-16
SNHG25	2.07893	3.9146e-16
MAFA-AS1	7.22304	3.9685e-16
LINC02561	3.23968	4.14991e-16
AL590666.2	3.07227	4.27873e-16
TFAP2A-AS1	3.7599	5.20293e-16
AC079061.1	-2.28484	6.09194e-16
AC024230.1	5.5668	6.09194e-16
AC099520.1	5.43843	6.59009e-16
AL359878.1	2.23132	7.17065e-16
AC009005.1	2.04156	7.53844e-16
SNHG4	2.26676	7.6217e-16
LINC02585	2.05492	7.65688e-16
AL121899.1	2.07601	7.98515e-16
AC090227.2	-2.65949	8.22039e-16
AC111000.4	2.32142	1.05768e-15
AC090502.1	7.78234	1.1203e-15
WARS2-IT1	-2.01888	1.16103e-15
HAO2-IT1	-2.33774	1.24679e-15
AC091987.1	5.65117	1.29379e-15
AC092384.2	-2.46106	1.34488e-15
AC034229.4	2.40005	1.38182e-15
AL157832.2	-2.06069	1.46102e-15
AL590226.2	3.0487	1.51931e-15
AC105118.1	7.32797	1.68115e-15
AP001178.3	2.87377	1.88388e-15
LINC01863	-2.45278	2.5441e-15
AC245128.3	-2.10485	2.64339e-15
AL392089.1	-2.02534	2.83881e-15
AC026740.1	2.42475	2.85489e-15
AL139412.1	2.20424	3.2015e-15
LINC02428	-2.1272	3.21701e-15
HAND2-AS1	-2.42504	3.44067e-15
LINC01121	4.06708	4.07268e-15
LINC01970	2.83833	4.45209e-15
AC147651.1	2.78578	4.46807e-15
STAU2-AS1	2.23785	5.29627e-15
AP000553.2	2.75822	5.38882e-15
ZFPM2-AS1	3.95959	5.63987e-15
AC073842.2	2.08679	7.85898e-15
PRR7-AS1	2.45719	1.00126e-14
AL691420.1	7.18058	1.02165e-14
AL133215.2	2.34495	1.15556e-14
LINC00628	2.58523	1.35632e-14
AC011005.4	2.37307	1.45671e-14
LINC01833	7.16591	1.59963e-14
AL445228.2	2.80162	1.65514e-14
KBTBD11-OT1	-2.20692	1.91815e-14
NCOA7-AS1	-2.34463	2.39819e-14
LINC00665	2.65987	2.40025e-14
AC117386.2	4.85288	2.80988e-14
LINC01116	3.16979	2.83095e-14
AL138828.1	4.23771	3.6019e-14
LINC01535	3.263	4.26853e-14
LINC00511	3.1662	4.77251e-14
AC011445.2	2.3087	4.95079e-14
AL365181.2	3.48864	5.37467e-14
FIRRE	3.03555	5.67564e-14
LINC01980	7.00543	6.1728e-14
LINC01224	4.45662	6.63819e-14
LINC01287	8.43842	7.10785e-14
AC010280.1	-2.25527	7.18183e-14
AC093895.1	4.94619	9.01176e-14
AC233280.1	2.13468	9.13717e-14
LINC01194	7.07267	1.11319e-13
AC068987.1	2.1034	1.1661e-13
LINC02466	5.27405	1.60982e-13
HOXD-AS2	3.87343	1.61622e-13
TEX41	3.0777	1.72981e-13
LINC01611	6.19456	1.79444e-13
AC078909.2	2.74776	1.85499e-13
AL355388.2	2.32012	1.85616e-13
AC008875.1	2.26247	1.86052e-13
AC021491.2	2.91067	1.91464e-13
AC006538.1	2.17454	2.67405e-13
AC107419.1	4.3805	2.69991e-13
AP003469.2	3.78507	2.78426e-13
RASGRF2-AS1	2.75917	2.85349e-13
LINC01235	2.89359	2.91519e-13
FP236383.2	-4.395	3.1684e-13
LINC01426	2.72507	3.35842e-13
AL358613.2	-2.19819	3.41816e-13
AC104590.1	2.15872	3.87395e-13
AL731684.1	4.78365	4.39688e-13
AL162413.1	6.52367	5.49621e-13
DSCR8	7.43299	5.49621e-13
MIR2052HG	4.45749	5.70525e-13
LINC00942	7.02069	5.75761e-13
AC000067.1	2.85003	5.83804e-13
LINC00221	7.58639	6.08627e-13
LINC01234	5.5702	7.46007e-13
AL359313.1	5.57628	8.06164e-13
AC005670.1	2.54762	8.15297e-13
LINC02588	5.69645	9.52482e-13
LINC02365	4.28171	9.96191e-13
ATP2A1-AS1	2.10935	9.96813e-13
AL163953.1	3.53971	1.03651e-12
AC090809.1	6.53822	1.10059e-12
AC239809.3	3.55651	1.13782e-12
AL117329.1	5.23536	1.31603e-12
AC114401.1	4.25618	1.3191e-12
AP000593.3	5.11277	1.457e-12
AC079466.1	6.10074	1.6204e-12
PCDH9-AS2	-3.24799	1.70428e-12
AC010894.3	4.46698	1.74412e-12
LUCAT1	3.90675	1.88996e-12
AC073111.1	2.35629	1.95103e-12
AL358075.2	2.49434	1.972e-12
AC011503.1	4.54103	2.23782e-12
AC078993.1	4.18815	2.23782e-12
AL021807.1	2.13467	2.27414e-12
AC090192.2	5.21031	3.51486e-12
AC025176.1	2.69614	3.57974e-12
LINC02313	3.27835	3.77368e-12
LINC01186	2.50866	4.07729e-12
LINC01762	2.32222	4.10311e-12
LINC02335	5.46265	5.16325e-12
GAPLINC	2.90776	5.93564e-12
LINC00906	5.27686	6.02683e-12
LINC02377	6.12227	6.39112e-12
SERTAD4-AS1	2.80727	7.15259e-12
AC012236.1	2.35153	8.30074e-12
AC106900.1	4.14768	8.62122e-12
LINC02275	-2.22842	9.5328e-12
TSPEAR-AS2	2.5582	9.81061e-12
AC007639.1	4.05053	9.84632e-12
AC097515.1	3.53551	1.07347e-11
LINC02152	3.88737	1.24653e-11
AC131391.1	4.71831	1.30792e-11
AL035401.1	4.41225	1.32611e-11
AL591848.2	3.05009	1.3682e-11
AC004160.2	-2.20963	1.40874e-11
AL391056.1	3.89092	1.5715e-11
AC013553.3	2.18733	1.64205e-11
LINC01612	-3.13951	1.80614e-11
AC109830.1	5.18498	1.9834e-11
AC112178.1	5.85545	1.98471e-11
AL139023.1	5.12443	2.09202e-11
LINC01136	2.33162	2.18307e-11
LINC02616	6.11314	2.1885e-11
AL355987.4	2.07812	3.2752e-11
AC023090.1	4.86629	3.29184e-11
AL589765.6	2.00609	3.46716e-11
LINC01748	4.89949	3.69205e-11
AC023794.1	2.56789	4.24624e-11
LINC02323	3.73155	4.45553e-11
AC003988.1	-2.24093	4.70724e-11
LINC01775	2.56866	5.45049e-11
AC007277.1	3.68473	5.79618e-11
LNCAROD	4.30765	6.23692e-11
AL049830.3	2.84439	6.39652e-11
KIAA1614-AS1	2.06241	6.87105e-11
AC025254.1	6.81824	7.40829e-11
LINC02404	6.52756	8.09318e-11
AC022424.1	5.34933	8.3561e-11
SSTR5-AS1	6.23477	8.5681e-11
AC020658.4	3.24245	8.85859e-11
BBOX1-AS1	4.54064	9.08603e-11
AL590705.1	2.26547	9.15213e-11
AC010333.1	4.1384	9.92224e-11
LINC02027	-2.33993	1.03117e-10
AC016877.3	4.34309	1.09133e-10
AC090164.2	2.40489	1.12007e-10
AC092957.1	5.48372	1.12272e-10
LINC01524	4.06077	1.1351e-10
AC110799.1	3.22786	1.15234e-10
AC093515.1	4.95017	1.15363e-10
LINC01608	6.35658	1.25607e-10
CCDC26	-2.04379	1.31385e-10
AL118511.2	3.18089	1.32921e-10
AL157778.1	5.53986	1.42105e-10
RMST	3.52588	1.43337e-10
PART1	6.90717	1.46524e-10
AC106771.1	5.33697	1.46862e-10
AC091182.1	2.11494	1.50411e-10
AC010333.2	3.8932	1.56136e-10
LINC01480	3.38761	1.58146e-10
AL589182.1	4.55418	1.60169e-10
SPATA3-AS1	2.54369	1.63294e-10
AL356234.2	3.18252	1.73938e-10
LINC02153	-2.57341	2.11705e-10
AC069277.1	4.90208	2.16682e-10
LINC00607	2.3433	2.18742e-10
AP002478.1	5.07248	2.21875e-10
AC010595.1	5.16833	2.23578e-10
AC122710.1	5.57574	2.26116e-10
AP000525.1	2.4857	2.26159e-10
CASC20	5.62525	2.3549e-10
AL109615.3	3.05816	2.4969e-10
LINC00491	5.57787	2.52223e-10
AC104809.1	-2.55863	2.53553e-10
AC245595.1	2.20469	2.82831e-10
LINC00683	-2.15889	3.08057e-10
MIR548XHG	6.44561	3.33108e-10
FP325335.1	3.09643	3.34304e-10
AC023302.1	2.37106	3.36053e-10
AF279873.3	6.58449	3.43549e-10
AL139130.1	3.42027	3.44889e-10
HOXC-AS1	5.50317	4.09213e-10
AL137026.2	4.25129	4.2403e-10
LINC01108	2.78381	4.25737e-10
AC113404.1	2.81019	4.81841e-10
DLX6-AS1	5.28167	4.92166e-10
AC112493.1	3.6336	5.25534e-10
LINC02595	2.9802	5.29968e-10
AL021328.1	-2.26021	5.59102e-10
LINC02492	5.41619	6.11799e-10
LINC02438	3.30267	6.16769e-10
AC016710.1	6.20666	6.65323e-10
AL513327.3	2.09177	6.88125e-10
AP005230.1	3.77358	7.05092e-10
SLC12A5-AS1	2.24118	7.4329e-10
AC092667.1	2.04393	7.5102e-10
LINC00624	2.61986	7.54142e-10
AC113383.1	2.98042	7.60126e-10
HOXA-AS3	3.59819	8.15577e-10
AC005150.1	7.89452	8.41441e-10
LINC01977	2.73994	9.17804e-10
AC012617.1	2.21227	9.29627e-10
AC100872.1	2.79076	9.29856e-10
FP325330.3	3.78274	9.71692e-10
LINC02159	4.43692	1.02619e-09
CLRN1-AS1	-2.07674	1.11817e-09
AC007128.1	4.67941	1.12451e-09
AC145207.8	2.46498	1.12754e-09
AP005057.1	3.21371	1.1753e-09
AC008750.3	2.59051	1.30752e-09
AC024581.1	3.21789	1.31704e-09
AC105411.1	2.82583	1.33105e-09
LINC00944	2.59112	1.36525e-09
AL033527.3	2.59113	1.36525e-09
AC239803.3	2.43485	1.42626e-09
LINC01842	3.12863	1.47346e-09
AC036108.2	2.13703	1.48253e-09
AC010615.2	2.32756	1.53393e-09
LINC01549	3.22297	1.61211e-09
AP000526.1	3.2791	1.6158e-09
LINC01269	3.47299	1.69934e-09
MIR663AHG	6.06618	1.72917e-09
RNF157-AS1	2.44478	1.82955e-09
AC007099.1	4.76122	2.05893e-09
LINC01901	4.23044	2.19057e-09
LINC01446	4.42589	2.24344e-09
AL590652.1	2.29437	2.25307e-09
IGF2BP2-AS1	3.17997	2.3205e-09
AL133325.3	3.71571	2.32102e-09
LINC01666	3.70783	2.32744e-09
AC092115.3	3.32728	2.37773e-09
AC009275.1	2.21817	2.39411e-09
LINC00664	2.60445	2.40017e-09
AC093791.1	6.18464	2.56674e-09
TLX1NB	3.03409	2.77084e-09
TSPEAR-AS1	2.00145	2.77855e-09
AC013275.1	2.43638	2.97669e-09
BPESC1	3.4659	2.98784e-09
AC005381.1	4.9062	2.99172e-09
HOXC-AS2	3.7329	3.0483e-09
RNF144A-AS1	2.60631	3.23186e-09
AL365226.2	5.51357	3.61325e-09
TMEM132D-AS1	7.31927	3.92867e-09
AL391832.1	2.52273	4.02621e-09
LINC01019	6.38202	4.10074e-09
AC011632.1	5.44547	4.16105e-09
AC010735.1	2.43587	4.16691e-09
LINC01615	2.79268	4.23155e-09
AC010931.2	3.02043	4.38479e-09
LINC02525	5.35293	4.72019e-09
MNX1-AS1	6.29974	4.73896e-09
DEPDC1-AS1	3.1273	4.79144e-09
AC089983.1	3.64063	4.9361e-09
LINC01630	5.00553	4.95629e-09
AC107959.3	2.0375	5.02908e-09
AL033384.2	2.2097	5.10267e-09
AC011933.3	2.22179	5.21476e-09
AC090709.1	3.65372	5.22684e-09
AC034213.1	3.7723	5.84041e-09
AL133370.1	4.40766	5.95777e-09
AC022296.3	2.28024	6.72619e-09
AC020928.2	2.75885	6.75538e-09
DSCR4	6.85678	6.98035e-09
AL670729.1	2.41538	7.10403e-09
LINC01929	3.22879	7.32085e-09
AC096637.2	2.33255	7.66238e-09
AC018553.1	2.53149	7.76385e-09
AL109976.1	2.03977	8.30628e-09
SLC7A11-AS1	3.62565	8.33241e-09
AL596223.2	2.57119	8.42188e-09
FAM87A	2.99904	8.56109e-09
AC092954.1	3.79144	8.7134e-09
LINC00485	2.22986	9.55905e-09
ZNF385D-AS1	5.3499	9.7199e-09
B3GALT5-AS1	-2.35399	1.03412e-08
LINC02293	4.04313	1.07532e-08
AC092625.1	4.807	1.08109e-08
AL357033.2	-2.13036	1.16973e-08
AP002360.2	2.08774	1.16973e-08
AP000842.3	2.89817	1.25825e-08
AL133467.4	4.47607	1.26015e-08
SLC25A34-AS1	2.23324	1.26694e-08
MAPT-IT1	2.39722	1.29706e-08
AC005186.1	5.03298	1.31894e-08
AC114811.2	3.49768	1.32018e-08
AC139769.2	4.4818	1.35009e-08
AC013451.2	2.95104	1.49641e-08
AC114485.1	5.83224	1.51017e-08
AC005722.3	4.73589	1.53045e-08
AC091133.3	3.46074	1.64865e-08
FAM230C	5.88239	1.85981e-08
LINC00648	5.08385	1.89375e-08
ADGRD1-AS1	6.0487	1.89375e-08
LINC00941	2.51523	2.02119e-08
LINC01117	2.68543	2.03841e-08
AC008991.1	4.58873	2.23466e-08
AC114489.1	4.45209	2.24878e-08
LINC01202	4.8303	2.29134e-08
AC108136.1	2.59022	2.29143e-08
AP000527.1	4.29974	2.29154e-08
LINC01436	3.3576	2.2929e-08
G2E3-AS1	4.97774	2.30741e-08
AC073263.1	2.09878	2.31616e-08
AC009121.1	2.43319	2.42231e-08
LINC02327	4.42766	2.64051e-08
CASC8	3.29088	2.87426e-08
AL513217.1	2.23138	2.9012e-08
AC245100.1	2.10994	3.08239e-08
AC004870.2	6.06034	3.21669e-08
AC006483.2	2.07162	3.24431e-08
AC099552.1	6.45491	3.30362e-08
AP000561.1	3.29316	3.3705e-08
PURPL	2.18007	3.4404e-08
AC016717.2	5.88394	3.49684e-08
C3orf67-AS1	2.50781	3.56967e-08
AC090921.1	4.58639	3.74125e-08
AC006065.4	5.75354	3.74802e-08
LINC02043	2.1497	3.85688e-08
AC084864.1	3.05977	3.91461e-08
LINC02082	3.85214	3.9743e-08
LINC02188	3.51935	4.11382e-08
LINC02413	5.03793	4.19165e-08
AC124067.4	2.87535	4.59382e-08
AL121721.1	4.5444	4.59382e-08
AL359851.1	2.46783	4.72472e-08
AC125603.2	2.87532	4.77837e-08
LINC01711	3.64584	4.84065e-08
AC104088.1	3.81959	4.86216e-08
AL139275.2	4.89108	5.18069e-08
AC007687.1	2.26469	5.22716e-08
AP003900.1	4.61785	5.6802e-08
C10orf91	4.41097	5.7958e-08
AC133644.2	2.28709	5.80315e-08
MIR9-3HG	2.71401	5.87849e-08
AC005165.1	3.45737	6.08817e-08
UPK1A-AS1	3.08798	6.51178e-08
AC108752.1	6.00244	6.60069e-08
AL445647.1	3.5772	6.78188e-08
AC010247.2	2.56624	6.86365e-08
AC125603.1	3.96873	6.89506e-08
TRPC7-AS1	3.50353	7.08513e-08
AC006557.1	2.05523	7.26608e-08
LINC01956	4.63268	7.34983e-08
LINC00519	2.91699	7.90257e-08
TTC39A-AS1	2.22729	7.93032e-08
LINC02600	2.43678	8.08834e-08
AC103808.3	3.58469	8.55648e-08
AC005725.1	3.11455	8.96652e-08
TDRG1	4.625	9.4602e-08
AP000997.2	2.64436	9.52434e-08
AL135878.1	4.03385	9.6597e-08
LINC01509	3.20305	9.85403e-08
AC002378.1	3.0396	1.06122e-07
AC079760.2	2.97535	1.12967e-07
AC010643.1	2.11711	1.14709e-07
AC008060.1	5.20348	1.15968e-07
LINC01242	4.38273	1.2445e-07
LINC02058	4.51829	1.27873e-07
AC124067.2	2.04712	1.27873e-07
AC006946.2	3.2311	1.31894e-07
LINC01697	4.67121	1.3638e-07
LINC01792	4.07783	1.45287e-07
AC099792.1	2.95879	1.53705e-07
AC087627.1	2.07365	1.58023e-07
ELFN1-AS1	3.2883	1.6088e-07
AL022324.3	3.03472	1.64634e-07
AC008060.4	5.74401	1.68199e-07
LINC00114	2.77807	1.73507e-07
AC233296.1	2.53875	1.76236e-07
PLCE1-AS1	3.31333	1.79824e-07
LINC01151	2.05309	1.85081e-07
LINC01694	2.71444	1.8611e-07
SACS-AS1	6.42558	1.8611e-07
AC010307.4	3.44469	1.86949e-07
AC074135.1	3.13407	1.89018e-07
OVAAL	4.78512	1.89018e-07
AL451069.3	3.99298	1.89584e-07
AL139042.1	4.76087	1.90315e-07
AC007406.2	2.14044	1.99513e-07
LINC02253	4.52292	2.00042e-07
AL954650.1	5.50362	2.01836e-07
AL358473.1	2.38001	2.15025e-07
AL359881.1	2.97402	2.15372e-07
AL118505.1	2.36542	2.1548e-07
LINC01507	-2.42199	2.1548e-07
AC011352.1	3.13039	2.15719e-07
AL163952.1	2.90661	2.23178e-07
LINC-ROR	3.46516	2.27965e-07
Z97192.2	2.33078	2.38292e-07
TCL6	2.58964	2.57653e-07
LINC02109	3.65403	2.60455e-07
AC025575.2	3.1055	2.60986e-07
LINC01605	3.16319	2.6133e-07
LINC02577	4.42422	2.75639e-07
AC209154.1	4.68398	2.7666e-07
AC097478.1	3.39791	2.82443e-07
LINC01731	3.77854	2.8311e-07
AL162582.1	3.16113	3.04676e-07
LINC00308	3.16028	3.05662e-07
LINC02267	4.8059	3.07919e-07
DSCR4-IT1	4.89714	3.26076e-07
AC113145.1	5.41354	3.32424e-07
CCDC13-AS1	2.07338	3.58149e-07
BX322234.2	3.23387	3.65175e-07
MIR217HG	3.52821	3.66169e-07
AC008109.1	2.89608	3.71463e-07
SAMMSON	3.53961	3.75636e-07
LINC00488	3.43111	3.79891e-07
AL158211.3	2.16595	3.87334e-07
LINC00645	3.79397	3.87411e-07
AC083809.1	4.01986	3.99206e-07
AC020934.1	2.77798	4.06074e-07
PARAL1	2.76894	4.32968e-07
AL160408.4	4.75874	4.34512e-07
MIR3150BHG	2.11632	4.35771e-07
LINC02050	3.78512	4.41602e-07
LINC01192	3.43426	4.97201e-07
AL161772.1	2.16772	5.10676e-07
LINC00879	5.59604	5.18302e-07
LINC00689	3.35587	5.21101e-07
LINC01139	3.57997	5.2692e-07
AC062015.1	6.13843	5.28786e-07
AL355601.1	3.40687	5.28786e-07
AC009271.1	3.92133	6.20705e-07
AC061975.6	5.13821	6.31322e-07
LINC01675	2.31163	6.31322e-07
AC012640.1	2.33624	6.42624e-07
AL133467.2	3.66585	6.49895e-07
LINC02641	2.7837	6.93361e-07
AC020922.4	2.64657	7.022e-07
AL445483.1	2.17109	7.0548e-07
LINC02055	3.16991	7.12325e-07
LINC00501	2.77865	7.28698e-07
AC010624.2	4.15692	7.56379e-07
AC092490.1	2.94738	8.30325e-07
CASC22	3.04224	8.38639e-07
MYCNOS	2.57276	8.69998e-07
LINC01511	4.60264	8.73843e-07
AC022031.2	4.32079	8.86057e-07
AC009292.1	2.49457	9.01563e-07
AC011944.1	2.37163	9.40902e-07
FP236383.3	-3.16721	9.58891e-07
IGFL2-AS1	4.02291	9.70273e-07
DLX2-DT	3.61003	9.83846e-07
LINC02119	5.06593	9.84929e-07
AL512328.1	2.19909	9.9732e-07
AC003985.2	6.27044	1.02578e-06
AC078850.1	2.10713	1.05192e-06
LINC00856	3.16897	1.08098e-06
LINC00316	2.96813	1.08178e-06
LINC00494	3.22422	1.0965e-06
AL591501.1	4.23335	1.11988e-06
AC073896.5	2.02676	1.26315e-06
PKIA-AS1	3.5549	1.26622e-06
AC126407.1	2.74302	1.28974e-06
AC096577.1	-2.6792	1.30246e-06
AL035045.1	3.27193	1.31553e-06
AP000997.1	2.10678	1.32415e-06
AC007036.1	2.22757	1.36943e-06
AC002351.1	3.67366	1.37286e-06
AL110292.1	3.40836	1.38219e-06
AL583808.1	3.9525	1.38853e-06
AC011676.1	2.29903	1.47147e-06
AC006305.1	2.97703	1.5918e-06
AC090358.1	4.94309	1.59488e-06
LINC01474	2.03871	1.6594e-06
AC010528.1	3.2711	1.67224e-06
LINC01448	3.96574	1.68131e-06
LINC02158	3.25753	1.68738e-06
LINC02041	2.68993	1.73082e-06
Z82246.1	2.06659	1.73146e-06
AL591686.1	5.78701	1.82177e-06
AC008443.3	3.25323	1.89046e-06
CASC9	3.14613	1.94861e-06
AL445209.1	3.15533	1.99369e-06
LINC02200	4.61486	2.05391e-06
AL158839.1	2.47651	2.09559e-06
AL450322.1	2.92608	2.15284e-06
ERVMER61-1	4.42428	2.24642e-06
LINC00898	3.3038	2.33575e-06
AP000569.1	2.15664	2.3757e-06
AC023906.5	2.19849	2.38488e-06
AL451074.5	2.4476	2.40587e-06
AL035446.1	2.34163	2.43247e-06
AL162726.4	3.3068	2.47784e-06
AL645939.4	2.02264	2.54137e-06
AC107973.1	4.63081	2.5635e-06
AC008892.1	2.29589	2.5635e-06
LINC00958	4.05218	2.58506e-06
LINC02587	3.03368	2.59276e-06
SOX21-AS1	3.46698	2.62979e-06
AC011352.3	2.5198	2.67303e-06
LINC02208	2.22435	2.68868e-06
AL358394.1	4.97104	2.72098e-06
LINC00635	3.20355	2.73681e-06
LINC01992	4.40454	2.81386e-06
AP005328.1	3.16688	2.82999e-06
LINC01681	2.96108	2.84461e-06
AC138965.2	3.51779	2.85361e-06
AC093730.1	3.64563	2.85522e-06
AL359551.1	3.57316	2.99236e-06
AC009065.1	2.07439	3.22191e-06
LINC01589	2.95074	3.30174e-06
LINC01267	2.72829	3.31095e-06
AC091133.2	4.0596	3.49288e-06
LINC01164	4.26548	3.50453e-06
EGLN3-AS1	3.94819	3.51974e-06
LINC02307	3.6327	3.53499e-06
LINC02473	2.8897	3.73419e-06
AC079380.1	2.34662	3.8933e-06
AC010457.1	3.02252	3.90833e-06
AC108865.1	3.77151	3.91582e-06
GPR1-AS	4.87078	4.0201e-06
PLAC4	4.94053	4.08642e-06
GDNF-AS1	2.3302	4.15018e-06
AC007128.2	3.22798	4.20321e-06
LINC01338	3.21096	4.27699e-06
PINCR	4.65463	4.46371e-06
FER1L6-AS2	3.80249	4.62783e-06
AL138760.1	3.00629	4.65353e-06
SNHG27	4.35501	4.65353e-06
AC100791.2	2.59171	4.65353e-06
AC027682.5	2.05213	4.75087e-06
LINC02416	2.41105	4.8354e-06
AL357153.1	2.76001	4.84408e-06
AC040173.1	2.80387	4.87202e-06
AP001972.4	4.00713	4.97368e-06
FAM242C	2.11966	4.97701e-06
AP000844.2	4.42505	5.0929e-06
LINC02154	3.36277	5.13907e-06
C1QTNF1-AS1	2.13402	5.15579e-06
AC107398.3	2.64832	5.16972e-06
LINC02505	4.19981	5.34055e-06
AP004147.1	2.91647	5.40856e-06
AL390115.1	2.10666	5.46523e-06
LINC01231	4.93883	5.46523e-06
AL355596.1	3.24977	5.46857e-06
AC022098.2	3.41735	5.74551e-06
AL513318.2	3.24365	5.78963e-06
AC126175.1	4.11959	5.84111e-06
AL132655.2	2.36436	5.90246e-06
AC012625.1	2.86714	5.98103e-06
AL450322.2	2.48633	6.05572e-06
C10orf71-AS1	3.79188	6.10643e-06
LINC02506	3.24222	6.27171e-06
AC114812.2	2.23705	6.40588e-06
AC129492.3	3.24813	6.49855e-06
AC034228.1	5.04027	6.50378e-06
AC024563.1	3.3409	6.66848e-06
AC100803.1	2.90401	6.67431e-06
LINC01649	3.42114	6.74659e-06
AC136188.1	4.22697	7.24487e-06
AC108517.1	4.508	7.25449e-06
AC026992.2	2.1525	7.29152e-06
AC007402.1	4.68145	7.3175e-06
AC025265.3	2.85693	7.31802e-06
AC092598.1	3.48808	7.5755e-06
LINC00668	3.45606	7.85516e-06
AC097512.1	3.48937	7.97507e-06
AC108868.2	4.51063	8.07241e-06
LINC00616	3.98987	8.12299e-06
AC006206.2	3.42107	8.24769e-06
AC093702.1	3.28203	8.57271e-06
LINC01096	3.67242	8.5909e-06
AC064807.2	2.27684	8.64611e-06
ERVH48-1	2.61452	9.65164e-06
LINC01967	3.14	9.71036e-06
AL592466.1	3.64193	9.72125e-06
Z94160.1	2.3663	1.00743e-05
AC010547.2	-2.10747	1.01471e-05
LHX1-DT	4.62635	1.02446e-05
AL356417.2	2.02778	1.03414e-05
LBX1-AS1	3.72004	1.04829e-05
AC008825.1	3.09625	1.06684e-05
LINC02384	2.0103	1.06783e-05
CU104787.1	3.85878	1.07324e-05
AC004221.1	2.20627	1.08512e-05
LINC00922	3.28456	1.12298e-05
AC122685.1	4.1664	1.15611e-05
LINC01559	3.72682	1.16657e-05
AC113355.1	4.26135	1.17399e-05
AL445070.1	3.42194	1.21209e-05
AC125421.1	2.80602	1.25517e-05
AC091230.1	3.31004	1.25818e-05
AC109439.2	3.28957	1.26501e-05
AC004253.2	2.05487	1.29243e-05
LINC01297	3.814	1.33895e-05
LINC01793	4.24524	1.36564e-05
SRGAP3-AS2	3.51567	1.40619e-05
AP003171.1	4.88911	1.45455e-05
AC011840.1	4.66889	1.4743e-05
LINC00858	3.31012	1.51589e-05
AC048383.1	2.3578	1.55314e-05
AC026320.1	3.87786	1.60375e-05
ZIM2-AS1	2.05901	1.61048e-05
AC007064.2	2.4178	1.62505e-05
AF254983.1	3.45862	1.66028e-05
AC009097.2	2.05392	1.66047e-05
AC011754.1	4.4836	1.69684e-05
LINC01361	3.49933	1.71272e-05
AC103770.1	4.01317	1.75899e-05
AC144833.1	4.37254	1.76039e-05
AC122694.1	3.05731	1.77987e-05
AC004080.1	3.20952	1.81172e-05
AC104041.1	2.80693	1.8446e-05
AL009179.1	2.02117	1.85983e-05
AL031665.1	2.04764	1.87511e-05
PRKG1-AS1	2.6159	1.88022e-05
C8orf87	3.96923	1.90314e-05
LINC00601	4.33427	1.91957e-05
AC103808.6	2.98808	1.96029e-05
EVX1-AS	3.12888	1.97818e-05
AC079062.1	3.36369	2.02824e-05
AC106744.1	3.77856	2.05815e-05
AC019155.3	4.01435	2.08637e-05
AC145207.7	2.40758	2.13117e-05
AC138646.1	2.90399	2.14868e-05
AC069061.2	4.99015	2.15292e-05
LINC01483	2.44008	2.16476e-05
DLGAP1-AS5	6.09766	2.18311e-05
AC084782.2	2.39961	2.20861e-05
AP000757.2	2.82828	2.21678e-05
AC104134.1	2.49952	2.24146e-05
AL356740.3	2.99502	2.30666e-05
AL359924.1	5.33694	2.31577e-05
LINC00160	3.16644	2.32805e-05
LINC01033	2.11935	2.35699e-05
EGFR-AS1	2.25509	2.46039e-05
LINC01819	3.39606	2.54575e-05
LINC02489	3.49457	2.62792e-05
AC138761.1	3.48406	2.63982e-05
LINC02469	4.04738	2.80958e-05
AC005993.1	3.16822	2.82581e-05
SIRLNT	4.21115	2.87016e-05
AL356215.1	2.0772	2.95852e-05
LINC02046	3.92505	2.97902e-05
LINC01257	3.49278	3.02491e-05
AP001099.1	2.45728	3.08863e-05
PICSAR	3.9036	3.1952e-05
AC068756.1	2.9505	3.27686e-05
AC092916.1	3.70929	3.31129e-05
LINC02334	2.36459	3.33361e-05
AL136528.1	2.11598	3.34419e-05
AC005537.1	2.66823	3.35289e-05
AC092447.5	2.92773	3.50252e-05
AP000696.1	4.22041	3.57859e-05
LINC01518	3.83679	3.72086e-05
AC131902.1	4.64662	3.7944e-05
AP005271.1	3.09094	3.96832e-05
AL359881.3	2.77881	4.02192e-05
CLDN10-AS1	4.15576	4.09074e-05
AC105446.1	2.06363	4.1221e-05
AC126323.3	3.02033	4.15485e-05
AC006205.2	2.03273	4.18336e-05
AC096759.2	2.91563	4.25769e-05
LINC02003	2.47532	4.34836e-05
LINC01060	2.89489	4.37255e-05
AL133372.2	3.33096	4.53253e-05
LINC00322	2.73575	4.59181e-05
AC092447.8	4.73416	4.73598e-05
LINC01029	4.49863	4.88839e-05
AL161752.1	2.22104	5.01058e-05
AP003062.1	4.30979	5.06613e-05
LINC01804	3.8945	5.11862e-05
DSG1-AS1	2.79103	5.14203e-05
AC131532.1	2.81843	5.19765e-05
CLLU1	3.85695	5.21948e-05
AC092343.1	3.32192	5.26118e-05
AC087855.2	3.08639	5.2627e-05
LINC02105	3.13825	5.27472e-05
LINC01647	2.89547	5.27674e-05
AL359881.2	2.37059	5.32121e-05
AC007923.1	4.61839	5.37184e-05
AL121970.1	2.84433	5.41906e-05
Z82249.1	5.96668	5.45341e-05
AC117453.1	2.91181	5.47414e-05
AC079160.1	3.44346	5.47631e-05
AC025580.1	2.20156	5.50545e-05
LINC00351	3.40811	5.51067e-05
AC099786.2	4.27075	5.71872e-05
KC877982.1	5.76018	5.77175e-05
AC239585.2	2.72915	5.95044e-05
AL121827.2	3.26329	5.95044e-05
MRPL23-AS1	2.45427	5.98801e-05
GPC6-AS1	2.31701	6.12199e-05
AL160408.1	2.12294	6.24512e-05
AL021391.1	2.23171	6.31544e-05
LINC00632	2.91716	6.39645e-05
AC026355.1	2.05866	6.39704e-05
AC106892.1	4.64143	6.44959e-05
AC148476.1	2.20992	6.59712e-05
LINC01508	3.84123	6.87666e-05
C5orf66-AS1	3.28825	7.08517e-05
AC124290.1	3.68724	7.1008e-05
AC078860.1	2.17346	7.1306e-05
AC027088.3	2.7062	7.26731e-05
AC011306.1	2.07403	7.33824e-05
AL592043.1	3.17602	7.48543e-05
LINC02568	2.19874	7.54145e-05
AL713998.1	4.79792	8.17607e-05
AP005205.2	2.42521	8.17607e-05
LINC02477	2.61295	8.32408e-05
AC104009.1	2.4544	8.35593e-05
LINC01479	2.64153	8.43387e-05
AC131902.2	4.42509	8.51468e-05
AC010255.1	2.74539	8.59764e-05
MIR137HG	3.20626	8.62268e-05
LINC02228	3.03967	8.75323e-05
ZBTB46-AS1	3.14094	8.77051e-05
AC091173.1	2.86465	8.77051e-05
AC113346.1	2.91473	8.8111e-05
AC023347.1	2.87348	8.87077e-05
LINC02212	4.20203	8.88325e-05
AP001599.1	3.42642	9.07677e-05
LINC00200	3.84621	9.52942e-05
AC009646.2	5.77154	0.00010376
AC090578.1	3.45067	0.000104832
AC097358.2	2.17102	0.000105861
AL354984.1	2.07456	0.000106713
AL357146.1	2.56264	0.000107367
AC073323.1	4.03585	0.000110324
AL033381.2	2.46432	0.000110376
AC226118.1	2.09069	0.000113693
IL21-AS1	2.49807	0.000115261
MYHAS	2.42804	0.000115644
SCHLAP1	3.54195	0.000116057
AC010907.2	2.06571	0.000120702
OVOL1-AS1	2.43337	0.000124044
AL356364.1	3.29894	0.00012836
AC018558.1	3.00117	0.000128954
AC114803.1	2.60042	0.000131432
AC090116.1	2.36557	0.000133087
AC007848.1	2.67161	0.000133425
LINC02562	2.56316	0.000136083
AC020637.1	3.01799	0.000136844
Z82214.2	2.61824	0.000136952
AL049836.1	2.1156	0.000138809
AC073365.1	4.12172	0.000141671
LINC01632	3.29894	0.000143078
AC023824.5	3.77297	0.000148022
AC005256.1	2.94878	0.000151275
MNX1-AS2	2.78431	0.0001542
AC108865.2	3.01374	0.000154434
LINC01397	2.19613	0.000155578
LINC02434	3.37514	0.000155732
AC012339.1	3.12862	0.000158116
LHFPL3-AS2	2.19466	0.000161925
LINC01854	3.14661	0.000170921
AC092652.1	3.44278	0.000173571
AC097478.3	2.67938	0.000174811
LINC01788	3.37439	0.000176264
LINC01510	2.08916	0.000186687
AC093821.1	2.67254	0.000189027
AL157931.1	2.88029	0.000192844
LINC01594	2.21872	0.000193437
AC104793.1	4.40387	0.000195012
LINC01579	2.67094	0.000196134
LINC02269	3.87491	0.000201659
LINC02511	3.51006	0.000209335
AC017048.3	2.21977	0.000216269
AC010880.1	3.79166	0.000221805
AC011453.1	2.18659	0.000223526
LINC02242	2.02205	0.000224031
AC110772.2	2.72586	0.000231032
AC025154.2	2.50201	0.000232993
AC023301.1	2.08252	0.000236135
AC106744.2	3.17356	0.00023644
AC097478.2	2.5165	0.000237078
U95743.1	2.61747	0.000245177
LINC00462	2.63676	0.000245282
LINC01193	3.35795	0.000247088
AC008554.2	2.01775	0.000247088
LINC01208	2.07189	0.000259868
ERVH-1	2.03817	0.000263679
LINC02389	2.00212	0.000270523
AC139749.1	2.18615	0.000283076
LINC00460	3.08002	0.000283076
AC023824.1	3.5233	0.000288889
LINC02636	2.04444	0.00029962
AF127577.3	3.4418	0.000303168
LINC01249	3.43714	0.000307525
AC108868.1	3.55467	0.000318147
AC060834.2	3.80634	0.00031899
AC132807.2	2.4081	0.000322389
AC096711.1	2.04436	0.000328686
LINC01996	3.03075	0.000334453
LINC01203	3.70465	0.000334976
AC106895.1	3.13957	0.000367162
LINC01048	3.0973	0.000367465
AC005307.1	3.04578	0.000371518
LINC02054	2.72705	0.000375458
AC092336.1	4.01102	0.000378151
LINC02315	2.13608	0.000381089
LINC01022	3.27728	0.000383779
AC079298.3	2.62976	0.000385257
AP005229.1	3.50746	0.00038713
AC021351.1	3.15579	0.000388009
AC104971.3	2.18864	0.000394567
AC026523.1	2.9484	0.000399613
LINC01807	2.01085	0.000406397
AC080037.1	2.37197	0.000415225
LHFPL3-AS1	2.51512	0.000416006
LINC01230	3.5738	0.00041915
LINC00272	2.39169	0.000426915
AL121832.1	3.06431	0.000429896
LINC02522	3.47647	0.000432953
LINC01951	3.41176	0.000440657
HOTAIR	3.13868	0.000446545
LRRC52-AS1	2.60214	0.000448006
EPHA5-AS1	3.55849	0.000450527
AC092969.1	2.62695	0.000460221
LINC01738	3.07678	0.000475485
MIR4300HG	2.55972	0.000480733
AC004835.1	2.04286	0.000480733
AL353747.3	2.16465	0.000481997
AP000688.2	2.1896	0.000481997
LINC01976	2.52801	0.000483328
AC011313.1	2.04712	0.000488509
BX119904.2	3.3154	0.000491056
DSCR10	2.8226	0.000492155
HOXC13-AS	3.05727	0.000506479
AC005730.2	2.1084	0.000507169
HOXC-AS3	2.78572	0.000514543
LINC02629	2.43745	0.000518767
AC130456.3	2.11864	0.000526754
LAMP5-AS1	3.45046	0.000551462
AL139002.1	2.43119	0.000589655
SRGAP3-AS4	2.50865	0.000613039
AC012103.1	2.94169	0.000623405
AL669970.1	2.73229	0.000633659
MAGEA4-AS1	3.75163	0.000636322
LINC02008	2.71428	0.000637151
AL033381.1	2.02557	0.000676168
LINC02211	2.32974	0.000681023
AC090503.1	2.41534	0.000709025
AL049646.1	2.32211	0.000709025
AC010789.1	2.76419	0.000713352
AL121974.1	2.88276	0.000716673
AC110285.3	2.67995	0.000725892
ROR1-AS1	2.15319	0.000727662
AC092801.1	2.69577	0.00072889
AC069228.1	2.85652	0.000736275
AL160162.1	2.77514	0.000748402
LINC02247	3.55243	0.000758076
BX322559.1	4.1044	0.000819733
LINC02125	2.32693	0.000845816
LINC02393	3.23087	0.000850657
LINC01143	2.31784	0.000918936
AL078612.2	2.1032	0.000926767
AC040174.2	2.67955	0.000954126
AC106799.2	2.4358	0.000971516
AC009312.1	3.84284	0.000972931
AC021393.1	3.70409	0.000974052
AC009264.1	2.48306	0.000981991
AP005229.2	3.42908	0.000990788
LINC01886	2.96548	0.00100235
PLUT	2.20916	0.00102106
LINC01777	2.82404	0.00104605
AC090541.1	2.84972	0.00108671
AC003092.1	2.8958	0.00109153
AC026336.3	4.15645	0.00110747
LINC01477	4.36625	0.00111015
Z93403.1	2.07893	0.00112712
AC011287.1	2.07185	0.00113401
AL122058.1	2.87201	0.00116483
AC244517.2	2.19656	0.00116614
AP005233.1	2.92022	0.00118821
AC115837.2	3.23116	0.00120533
AC090774.2	2.63548	0.00124009
LINC01517	2.33545	0.00126915
GACAT3	2.58915	0.00127
AC087857.1	2.69673	0.00146262
AP005328.2	2.01579	0.00150629
LINGO1-AS1	2.19768	0.0015247
MIR202HG	2.38461	0.00161651
AL031674.1	2.00776	0.00164763
AC018814.1	2.67284	0.00168856
AC106799.3	2.20086	0.00169771
BARX1-DT	2.4003	0.00172189
AC040174.1	2.50754	0.00182197
LINC01551	2.74455	0.00186395
LINC02444	2.05231	0.00187699
LINC01580	2.62252	0.00188724
LINC00392	2.9827	0.0019093
AC092131.1	2.44328	0.00194336
AC008568.1	3.1432	0.00197326
AL008733.1	2.25665	0.00203765
LINC02087	2.44454	0.00219198
LINC02663	2.48366	0.00232943
AC105105.4	2.19158	0.00233147
AC104072.1	3.15074	0.00238903
LINC02137	2.06887	0.00254289
AL109807.1	3.0928	0.0025557
AC087235.1	2.39448	0.00256178
GRM5-AS1	2.25768	0.00267997
LINC01568	3.34174	0.00271744
AC138305.1	2.58255	0.00285858
AL136529.1	2.62253	0.00287336
LINC00229	3.07139	0.00293652
Z84468.1	2.62137	0.00297153
LINC01090	2.1634	0.00302085
AC099786.1	3.11193	0.00312598
AC016642.1	2.22265	0.00322741
AC093772.1	2.34231	0.0033009
LINC02531	2.50848	0.00332395
AP005264.3	2.07794	0.00336422
LINC01665	2.56359	0.0035017
SILC1	2.57878	0.00351711
AC026310.2	2.31267	0.00369152
CAMTA1-IT1	2.07608	0.00371957
AC083967.1	2.80301	0.00377139
AC064853.1	2.33308	0.00392784
LINC01014	2.34895	0.00398401
AC147651.2	2.31085	0.00422003
LINC00332	2.00822	0.00429255
LINC01896	2.65923	0.00445387
AC007368.1	2.47621	0.00462323
AC104823.1	2.37164	0.00480184
AP000439.1	2.87253	0.00499425
AC015574.1	2.6208	0.00551158
AC116609.1	2.12803	0.0055161
LINC01414	2.08835	0.00566833
FAM242A	2.70741	0.00595656
ZNF385D-AS2	3.50664	0.00663948
AC128685.1	2.31263	0.00685374
AL161431.1	2.90165	0.00692114
AC092691.1	2.04075	0.0073845
AF121898.1	2.11985	0.00761564
PANTR1	2.50641	0.00764283
AC106754.1	2.04322	0.00807054
LINC00165	2.10598	0.0084696
AJ011931.1	2.32585	0.00900731
LINC02232	2.34842	0.00917522
MIR200CHG	2.16506	0.0096555
