# Supplementary material for: Integrated Analysis of lncRNA-Mediated ceRNA Network Reveals a Prognostic Signature for Hepatocellular Carcinoma
Source: Front Genet. 2020 Dec 14;11:602542. doi: 10.3389/fgene.2020.602542 (PMC7767998; doi:10.3389/fgene.2020.602542)
Supplement: Supplementary Table 4 — DEmiRNAs. [file Table_4.XLSX]

## Sheet: Sheet1
Table S4: DEmiRNAs.
miRNAs	logFC	FDR
hsa-mir-424	-2.22288	3.70911e-78
hsa-mir-1258	-3.34923	1.18952e-32
hsa-mir-10b	3.66053	1.08974e-30
hsa-mir-4746	2.59183	4.50499e-27
hsa-mir-224	3.32872	1.77044e-25
hsa-mir-490	-3.35072	2.12443e-24
hsa-mir-183	3.95772	2.3519e-23
hsa-mir-452	2.53474	1.03817e-21
hsa-mir-182	3.44681	3.2245e-21
hsa-mir-96	3.83984	3.42893e-21
hsa-mir-1269a	5.85303	3.0795e-18
hsa-mir-767	9.16386	1.73206e-17
hsa-mir-34c	3.6983	8.27038e-16
hsa-mir-105-2	8.72023	1.94791e-15
hsa-mir-105-1	8.6359	2.56486e-15
hsa-mir-891a	6.43592	2.56486e-15
hsa-mir-9-1	3.60028	3.68511e-15
hsa-mir-9-3	3.58991	4.00499e-15
hsa-mir-9-2	3.56706	5.72155e-15
hsa-mir-196b	3.47367	1.33233e-14
hsa-mir-3200	2.53109	1.41098e-14
hsa-mir-190b	3.05068	1.41098e-14
hsa-mir-3144	3.7407	3.76994e-14
hsa-mir-217	4.25876	6.95104e-14
hsa-mir-4652	6.98622	1.20972e-13
hsa-mir-1251	5.09791	3.27591e-13
hsa-mir-3662	2.85574	4.6865e-13
hsa-mir-135a-2	4.07291	4.69436e-13
hsa-mir-4664	2.0627	9.04175e-13
hsa-mir-1269b	6.55283	2.92349e-12
hsa-mir-552	5.36908	5.73679e-12
hsa-mir-3591	2.26198	8.95269e-12
hsa-mir-184	4.70971	1.25512e-11
hsa-mir-3923	7.52307	2.04104e-11
hsa-mir-135a-1	3.35612	2.62407e-11
hsa-mir-216b	4.11671	8.0411e-11
hsa-mir-1270	2.2576	9.818e-11
hsa-mir-520a	7.63166	1.39817e-10
hsa-mir-2114	3.21171	1.52376e-10
hsa-mir-216a	3.68121	1.54138e-10
hsa-mir-1254-1	2.29877	1.81795e-10
hsa-mir-372	7.18351	3.22732e-10
hsa-mir-34b	3.29636	4.43075e-10
hsa-mir-519a-1	7.35278	5.18611e-10
hsa-mir-512-1	7.52784	7.78442e-10
hsa-mir-520c	7.24534	1.11786e-09
hsa-mir-512-2	7.44562	1.47557e-09
hsa-mir-6783	2.0423	2.75398e-09
hsa-mir-196a-2	4.6732	3.13918e-09
hsa-mir-196a-1	4.60083	3.60266e-09
hsa-mir-520b	7.20487	3.80045e-09
hsa-mir-548y	3.93509	4.917e-09
hsa-mir-466	6.17962	5.02638e-09
hsa-mir-520e	6.64695	5.56369e-09
hsa-mir-541	3.32117	5.93384e-09
hsa-mir-526b	6.48757	7.00582e-09
hsa-mir-7974	2.39213	7.40652e-09
hsa-mir-518f	7.26938	7.60023e-09
hsa-mir-518b	6.59015	9.0001e-09
hsa-mir-519c	6.75011	1.23848e-08
hsa-mir-520f	7.19223	1.26649e-08
hsa-mir-519a-2	6.7129	1.36972e-08
hsa-mir-516a-1	6.46137	1.63708e-08
hsa-mir-516b-1	7.01505	1.78621e-08
hsa-mir-200c	2.78033	1.92038e-08
hsa-mir-520h	6.68016	2.16953e-08
hsa-mir-520g	6.91236	2.32721e-08
hsa-mir-522	6.57932	3.08507e-08
hsa-mir-1323	6.08986	4.2288e-08
hsa-mir-519d	6.39855	4.53973e-08
hsa-mir-517c	6.1907	5.26494e-08
hsa-mir-518e	6.41736	5.44196e-08
hsa-mir-431	2.20967	5.75343e-08
hsa-mir-516a-2	5.9165	5.75343e-08
hsa-mir-548x	3.50951	6.04108e-08
hsa-mir-520d	6.0451	1.05205e-07
hsa-mir-519b	5.91766	1.14523e-07
hsa-mir-549a	2.26552	1.21654e-07
hsa-mir-525	6.25224	1.25566e-07
hsa-mir-137	4.06796	1.41134e-07
hsa-mir-615	4.06017	1.64004e-07
hsa-mir-498	6.05046	2.00535e-07
hsa-mir-518a-1	6.02362	2.01157e-07
hsa-mir-516b-2	5.83709	2.33282e-07
hsa-mir-518c	5.8342	2.8939e-07
hsa-mir-521-1	5.67702	3.0373e-07
hsa-mir-515-2	5.78434	3.06494e-07
hsa-mir-6844	2.15137	3.10955e-07
hsa-mir-524	5.33949	4.24322e-07
hsa-mir-508	2.56196	4.59644e-07
hsa-mir-527	5.80754	5.06274e-07
hsa-mir-515-1	5.66053	5.29189e-07
hsa-mir-1295a	2.2368	6.5352e-07
hsa-mir-3189	2.4723	6.5691e-07
hsa-mir-1293	3.41017	7.15425e-07
hsa-mir-514a-1	2.89559	9.26226e-07
hsa-mir-509-3	3.04706	9.99775e-07
hsa-mir-523	5.38403	1.11005e-06
hsa-mir-548f-1	4.60696	1.24351e-06
hsa-mir-519e	4.21386	1.57642e-06
hsa-mir-6715b	2.26946	1.64893e-06
hsa-mir-509-2	2.96856	1.77622e-06
hsa-mir-577	2.46101	2.66402e-06
hsa-mir-205	4.23084	2.66402e-06
hsa-mir-518a-2	5.39115	2.75727e-06
hsa-mir-373	4.94306	2.95606e-06
hsa-mir-521-2	3.62835	3.11573e-06
hsa-mir-141	2.31636	3.4865e-06
hsa-mir-1283-1	4.42393	4.18308e-06
hsa-mir-514a-3	2.63931	5.41482e-06
hsa-mir-6720	2.41866	5.58718e-06
hsa-mir-509-1	2.8086	6.03378e-06
hsa-mir-1283-2	4.5247	6.37659e-06
hsa-mir-517a	4.61861	6.37659e-06
hsa-mir-517b	4.60805	6.48991e-06
hsa-mir-371a	5.36914	8.647e-06
hsa-mir-203b	3.57523	1.00812e-05
hsa-mir-526a-2	3.64911	1.17644e-05
hsa-mir-1224	2.2654	1.36116e-05
hsa-mir-892a	3.72232	1.5182e-05
hsa-mir-514a-2	2.52445	1.70794e-05
hsa-mir-561	2.56596	2.89092e-05
hsa-mir-499a	2.06077	4.22245e-05
hsa-mir-3131	2.08562	9.17906e-05
hsa-mir-3660	2.86208	0.000276246
hsa-mir-506	2.1854	0.00179313
