# Supplementary material for: Integrated Analysis of lncRNA-Mediated ceRNA Network Reveals a Prognostic Signature for Hepatocellular Carcinoma
Source: Front Genet. 2020 Dec 14;11:602542. doi: 10.3389/fgene.2020.602542 (PMC7767998; doi:10.3389/fgene.2020.602542)
Supplement: Supplementary Table 5 — DEmRNAs. [file Table_5.XLSX]

## Sheet: Sheet1
Table S2: The lncRNA-miRNA interaction pairs.
lncRNA	miRNA
PART1	hsa-mir-141
PART1	hsa-mir-424
PART1	hsa-mir-205
PART1	hsa-mir-508
AC009065.1	hsa-mir-372
AC009065.1	hsa-mir-373
CCDC13-AS1	hsa-mir-141
CCDC13-AS1	hsa-mir-424
CCDC13-AS1	hsa-mir-205
AL357153.1	hsa-mir-141
AL357153.1	hsa-mir-183
AL357153.1	hsa-mir-217
AL033381.1	hsa-mir-424
AL033381.1	hsa-mir-506
AP002478.1	hsa-mir-372
AP002478.1	hsa-mir-373
AP002478.1	hsa-mir-424
AP002478.1	hsa-mir-519d
AP002478.1	hsa-mir-182
AP002478.1	hsa-mir-184
AP002478.1	hsa-mir-205
AP002478.1	hsa-mir-216a
AP002478.1	hsa-mir-508
C10orf91	hsa-mir-372
C10orf91	hsa-mir-373
AC024563.1	hsa-mir-141
AC024563.1	hsa-mir-183
AC024563.1	hsa-mir-217
FAM87A	hsa-mir-96
FAM87A	hsa-mir-141
FAM87A	hsa-mir-424
FAM87A	hsa-mir-519d
FAM87A	hsa-mir-205
FAM87A	hsa-mir-216b
FAM87A	hsa-mir-506
DSCR4	hsa-mir-216b
DSCR4	hsa-mir-508
LINC00308	hsa-mir-137
LINC00308	hsa-mir-141
LINC00308	hsa-mir-519d
LINC00308	hsa-mir-205
LINC00221	hsa-mir-372
LINC00221	hsa-mir-373
LINC00221	hsa-mir-96
LINC00221	hsa-mir-519d
LINC00221	hsa-mir-182
LINC00221	hsa-mir-217
LINC00221	hsa-mir-508
LINC00221	hsa-mir-506
TCL6	hsa-mir-372
TCL6	hsa-mir-373
TCL6	hsa-mir-96
TCL6	hsa-mir-137
TCL6	hsa-mir-424
TCL6	hsa-mir-519d
TCL6	hsa-mir-182
TCL6	hsa-mir-183
TCL6	hsa-mir-205
TCL6	hsa-mir-216a
TCL6	hsa-mir-216b
TCL6	hsa-mir-217
AC087392.1	hsa-mir-372
AC087392.1	hsa-mir-373
AC087392.1	hsa-mir-424
AC087392.1	hsa-mir-519d
AC087392.1	hsa-mir-216a
DSCR8	hsa-mir-137
DSCR8	hsa-mir-205
AC061975.6	hsa-mir-372
AC061975.6	hsa-mir-373
AC061975.6	hsa-mir-519d
AL512652.1	hsa-mir-141
AL512652.1	hsa-mir-519d
AL512652.1	hsa-mir-205
LINC00501	hsa-mir-183
LINC00501	hsa-mir-506
TDRG1	hsa-mir-519d
CLLU1	hsa-mir-372
CLLU1	hsa-mir-373
CLLU1	hsa-mir-137
CLLU1	hsa-mir-141
CLLU1	hsa-mir-424
CLLU1	hsa-mir-519d
CLLU1	hsa-mir-205
CLLU1	hsa-mir-216a
CLLU1	hsa-mir-216b
CLLU1	hsa-mir-217
CLLU1	hsa-mir-508
CLLU1	hsa-mir-506
AL359878.1	hsa-mir-372
AL359878.1	hsa-mir-373
AL359878.1	hsa-mir-141
AL359878.1	hsa-mir-519d
AL359878.1	hsa-mir-216a
AL359878.1	hsa-mir-506
AC006305.1	hsa-mir-137
AC006305.1	hsa-mir-424
AC006305.1	hsa-mir-519d
AC006305.1	hsa-mir-182
AC006305.1	hsa-mir-216a
AC006305.1	hsa-mir-506
AL163952.1	hsa-mir-96
AL163952.1	hsa-mir-182
AL163952.1	hsa-mir-205
AL163952.1	hsa-mir-216b
LINC00488	hsa-mir-96
LINC00488	hsa-mir-205
LINC00488	hsa-mir-216a
LINC00488	hsa-mir-216b
LINC00488	hsa-mir-508
AC073263.1	hsa-mir-137
AC016773.1	hsa-mir-424
AC016773.1	hsa-mir-216a
AC016773.1	hsa-mir-217
AC138761.1	hsa-mir-137
ZNF385D-AS2	hsa-mir-96
ZNF385D-AS2	hsa-mir-182
CLDN10-AS1	hsa-mir-137
CLDN10-AS1	hsa-mir-508
DSCR4-IT1	hsa-mir-508
LINC00114	hsa-mir-96
LINC00114	hsa-mir-182
LINC00114	hsa-mir-216a
LINC00114	hsa-mir-508
WARS2-IT1	hsa-mir-424
WARS2-IT1	hsa-mir-216a
WARS2-IT1	hsa-mir-216b
HTR2A-AS1	hsa-mir-137
SFTA1P	hsa-mir-424
SFTA1P	hsa-mir-182
SFTA1P	hsa-mir-216a
SFTA1P	hsa-mir-216b
ZNF385D-AS1	hsa-mir-205
LINC00351	hsa-mir-205
LINC00355	hsa-mir-141
LINC00355	hsa-mir-424
LINC00355	hsa-mir-506
AL713998.1	hsa-mir-137
AL713998.1	hsa-mir-141
LINC00392	hsa-mir-183
HOTAIR	hsa-mir-519d
HOTAIR	hsa-mir-216a
HOTAIR	hsa-mir-216b
HOTAIR	hsa-mir-217
HOTAIR	hsa-mir-506
CCDC26	hsa-mir-141
CCDC26	hsa-mir-205
LINC00200	hsa-mir-424
LINC00200	hsa-mir-519d
LINC00200	hsa-mir-183
LINC00200	hsa-mir-216a
LINC00200	hsa-mir-216b
LINC00200	hsa-mir-217
LINC00200	hsa-mir-506
SACS-AS1	hsa-mir-372
SACS-AS1	hsa-mir-373
SACS-AS1	hsa-mir-205
SACS-AS1	hsa-mir-508
SACS-AS1	hsa-mir-506
ERVMER61-1	hsa-mir-96
ERVMER61-1	hsa-mir-182
ERVMER61-1	hsa-mir-205
ERVMER61-1	hsa-mir-506
LINC00160	hsa-mir-424
MIR137HG	hsa-mir-182
MIR137HG	hsa-mir-217
DLX6-AS1	hsa-mir-372
DLX6-AS1	hsa-mir-373
DLX6-AS1	hsa-mir-141
DLX6-AS1	hsa-mir-424
DLX6-AS1	hsa-mir-519d
DLX6-AS1	hsa-mir-216a
DLX6-AS1	hsa-mir-216b
DLX6-AS1	hsa-mir-506
BPESC1	hsa-mir-141
BPESC1	hsa-mir-424
BPESC1	hsa-mir-205
BPESC1	hsa-mir-216a
BPESC1	hsa-mir-216b
BPESC1	hsa-mir-508
BPESC1	hsa-mir-506
ERVH48-1	hsa-mir-96
ERVH48-1	hsa-mir-137
ERVH48-1	hsa-mir-141
ERVH48-1	hsa-mir-182
ERVH48-1	hsa-mir-184
ERVH48-1	hsa-mir-508
DSCR10	hsa-mir-424
LINC00462	hsa-mir-372
LINC00462	hsa-mir-373
LINC00462	hsa-mir-519d
MYCNOS	hsa-mir-183
MYCNOS	hsa-mir-205
MYCNOS	hsa-mir-217
LINC00494	hsa-mir-372
LINC00494	hsa-mir-373
LINC00494	hsa-mir-182
LINC00494	hsa-mir-217
LINC00494	hsa-mir-508
SRGAP3-AS4	hsa-mir-519d
TSPEAR-AS1	hsa-mir-424
TSPEAR-AS1	hsa-mir-184
GPC6-AS1	hsa-mir-137
GPC6-AS1	hsa-mir-424
GPC6-AS1	hsa-mir-205
LINC00316	hsa-mir-506
LINC00322	hsa-mir-372
LINC00322	hsa-mir-373
AC009121.1	hsa-mir-141
CLRN1-AS1	hsa-mir-137
CLRN1-AS1	hsa-mir-424
CLRN1-AS1	hsa-mir-205
CLRN1-AS1	hsa-mir-216a
CLRN1-AS1	hsa-mir-216b
CLRN1-AS1	hsa-mir-217
AC114489.1	hsa-mir-141
AC012640.1	hsa-mir-137
AC012640.1	hsa-mir-182
AC012640.1	hsa-mir-205
AC012640.1	hsa-mir-216b
AC073352.1	hsa-mir-96
AC073352.1	hsa-mir-182
HOTTIP	hsa-mir-372
HOTTIP	hsa-mir-373
HOTTIP	hsa-mir-137
HOTTIP	hsa-mir-141
HOTTIP	hsa-mir-424
HOTTIP	hsa-mir-519d
HOTTIP	hsa-mir-184
HOTTIP	hsa-mir-205
HOTTIP	hsa-mir-216a
HOTTIP	hsa-mir-506
AC011453.1	hsa-mir-205
CRNDE	hsa-mir-183
CRNDE	hsa-mir-205
CRNDE	hsa-mir-216b
CRNDE	hsa-mir-217
CRNDE	hsa-mir-508
GDNF-AS1	hsa-mir-424
GDNF-AS1	hsa-mir-216a
PVT1	hsa-mir-372
PVT1	hsa-mir-373
PVT1	hsa-mir-424
PVT1	hsa-mir-519d
PVT1	hsa-mir-183
PVT1	hsa-mir-205
PVT1	hsa-mir-216a
PVT1	hsa-mir-216b
PVT1	hsa-mir-217
PVT1	hsa-mir-506
LINC00491	hsa-mir-184
LINC00491	hsa-mir-216b
GRM5-AS1	hsa-mir-372
GRM5-AS1	hsa-mir-373
GRM5-AS1	hsa-mir-96
GRM5-AS1	hsa-mir-519d
GRM5-AS1	hsa-mir-182
GRM5-AS1	hsa-mir-205
GRM5-AS1	hsa-mir-216b
RMST	hsa-mir-96
RMST	hsa-mir-137
RMST	hsa-mir-424
RMST	hsa-mir-519d
RMST	hsa-mir-182
RMST	hsa-mir-205
RMST	hsa-mir-508
RMST	hsa-mir-506
AC040173.1	hsa-mir-96
AC040173.1	hsa-mir-519d
AC040173.1	hsa-mir-182
AC040173.1	hsa-mir-183
AC040173.1	hsa-mir-217
LINC00485	hsa-mir-372
LINC00485	hsa-mir-373
LINC00485	hsa-mir-141
LINC00485	hsa-mir-424
LINC00485	hsa-mir-205
LINC00485	hsa-mir-216a
LINC00519	hsa-mir-216a
