# Supplementary material for: Integrated Analysis of lncRNA-Mediated ceRNA Network Reveals a Prognostic Signature for Hepatocellular Carcinoma
Source: Front Genet. 2020 Dec 14;11:602542. doi: 10.3389/fgene.2020.602542 (PMC7767998; doi:10.3389/fgene.2020.602542)
Supplement: Supplementary Table 6 — The lncRNA-miRNA interaction pairs predicted by miRcode. [file Table_6.XLSX]

## Sheet: Sheet1
Table S3: The miRNA-mRNA interaction pairs.
miRNA	mRNA
hsa-mir-519d	SALL3
hsa-mir-519d	RRM2
hsa-mir-217	EZH2
hsa-mir-182	NPTX1
hsa-mir-183	CCNB1
hsa-mir-137	PTGS2
hsa-mir-506	LRRC1
hsa-mir-424	CEP55
hsa-mir-96	PROK2
hsa-mir-519d	ACSL4
hsa-mir-424	E2F7
hsa-mir-519d	E2F1
hsa-mir-506	ZWINT
hsa-mir-373	ELAVL2
hsa-mir-373	SLC7A11
hsa-mir-424	CPEB3
hsa-mir-372	ELAVL2
hsa-mir-182	FOXF2
hsa-mir-424	CDC25A
hsa-mir-373	PBK
hsa-mir-424	CCNE1
hsa-mir-424	CBX2
hsa-mir-519d	NETO2
hsa-mir-424	ITGA2
hsa-mir-141	ELAVL2
hsa-mir-372	SLC7A11
hsa-mir-519d	ELAVL2
hsa-mir-141	EPHA2
hsa-mir-182	HOXA9
hsa-mir-424	AXIN2
hsa-mir-424	HOXA3
hsa-mir-519d	POLQ
hsa-mir-205	ACSL4
hsa-mir-424	KIF23
hsa-mir-424	HOXA10
hsa-mir-424	GNAL
hsa-mir-183	GLUL
hsa-mir-519d	E2F2
hsa-mir-519d	KIF23
hsa-mir-424	CLSPN
hsa-mir-217	DACH1
