# Supplementary material for: Integrated Analysis of lncRNA-Mediated ceRNA Network Reveals a Prognostic Signature for Hepatocellular Carcinoma
Source: Front Genet. 2020 Dec 14;11:602542. doi: 10.3389/fgene.2020.602542 (PMC7767998; doi:10.3389/fgene.2020.602542)
Supplement: Supplementary Table 7 — The miRNA-mRNA interaction pairs predicted by MiRDB, miRTarBase, and Targetscan. [file Table_7.XLSX]

## Sheet: Sheet1
Table S4: Univariate Cox analysis of lncRNAs in the ceRNA network.
Gene	HR	z	pvalue
AP002478.1	1.24354	4.89662	9.75e-07
C10orf91	1.19484	4.66905	3.03e-06
AC114489.1	1.23478	4.1084	3.98e-05
ERVMER61-1	1.19589	4.10768	4e-05
LINC00462	1.30108	4.00125	6.3e-05
MIR137HG	1.30125	3.92424	8.7e-05
LINC00200	1.17289	3.67723	0.000235778
LINC00501	1.23571	3.6391	0.000273591
HTR2A-AS1	0.690875	-3.29812	0.000973351
AL359878.1	1.27339	3.13836	0.00169897
AL163952.1	1.14434	2.92517	0.00344268
AC012640.1	1.24644	2.72686	0.00639393
LINC00491	1.11178	2.52877	0.0114462
AC073352.1	1.23005	2.41498	0.0157359
DSCR10	1.1993	2.41338	0.0158052
DSCR4-IT1	1.13025	2.30202	0.0213341
PART1	1.07324	2.30003	0.0214464
AC006305.1	1.09232	2.26584	0.0234609
TCL6	1.09287	2.24477	0.0247826
TSPEAR-AS1	0.922457	-2.21178	0.0269816
DSCR4	1.07267	2.07674	0.0378259
CLRN1-AS1	0.872903	-2.07339	0.0381364
LINC00221	1.04826	2.0668	0.0387534
CLLU1	0.743825	-2.06274	0.0391374
AC009121.1	1.18108	2.02404	0.0429659
BPESC1	1.14251	1.95235	0.0508964
WARS2-IT1	0.876903	-1.73695	0.082396
DSCR8	1.04942	1.70641	0.0879312
ZNF385D-AS2	0.145018	-1.6623	0.096453
AC087392.1	0.939153	-1.54371	0.12266
SACS-AS1	1.06373	1.39133	0.164124
GDNF-AS1	0.950312	-1.38002	0.16758
GRM5-AS1	1.12017	1.36347	0.172733
AL357153.1	1.11071	1.35819	0.174404
LINC00519	1.09299	1.34336	0.179155
MYCNOS	1.0707	1.32798	0.184184
CRNDE	1.06066	1.28689	0.198132
AC138761.1	1.08225	1.28641	0.198301
AC073263.1	0.925378	-1.28365	0.199264
LINC00488	1.04914	1.27363	0.202795
LINC00308	1.11745	1.24583	0.212828
AL713998.1	1.05872	1.18915	0.234382
SRGAP3-AS4	0.903185	-1.16215	0.245173
TDRG1	1.08584	1.15852	0.246653
AC009065.1	0.905407	-1.1178	0.263653
AL512652.1	1.10175	1.08352	0.278578
DLX6-AS1	1.03958	1.0772	0.281391
HOTAIR	1.08418	0.99977	0.317422
PVT1	1.06036	0.986665	0.323807
LINC00160	1.06295	0.930854	0.351929
HOTTIP	1.02994	0.896499	0.369986
LINC00316	1.06698	0.895782	0.370369
ZNF385D-AS1	1.04133	0.799565	0.423963
AC011453.1	1.05563	0.787895	0.430758
LINC00351	1.07211	0.752918	0.451499
LINC00494	1.02629	0.716674	0.473575
LINC00355	1.02296	0.67145	0.501934
GPC6-AS1	0.953254	-0.517831	0.604577
CCDC26	0.947113	-0.498515	0.618121
AC040173.1	1.0217	0.450636	0.652252
AC024563.1	0.970041	-0.437966	0.661411
SFTA1P	0.975414	-0.410684	0.681304
CCDC13-AS1	0.975225	-0.410447	0.681478
AC061975.6	1.01495	0.362925	0.716661
AC016773.1	1.0255	0.295411	0.76768
LINC00392	1.04056	0.279054	0.780203
LINC00485	1.02108	0.268952	0.787966
AL033381.1	0.985432	-0.199123	0.842166
FAM87A	0.990415	-0.191883	0.847834
ERVH48-1	1.01134	0.16334	0.870251
LINC00114	0.99133	-0.162591	0.87084
LINC00322	0.993006	-0.0929056	0.925979
RMST	1.00151	0.0372308	0.970301
CLDN10-AS1	0.999139	-0.0112132	0.991053
