# Supplementary material for: Integrated Analysis of lncRNA-Mediated ceRNA Network Reveals a Prognostic Signature for Hepatocellular Carcinoma
Source: Front Genet. 2020 Dec 14;11:602542. doi: 10.3389/fgene.2020.602542 (PMC7767998; doi:10.3389/fgene.2020.602542)
Supplement: Supplementary Table 8 — Univariate Cox analysis of lncRNAs in the ceRNA network. [file Table_8.XLSX]

## Sheet: Sheet1
Table S9: Risk score of train and test groups.
sample id	group	risk score
TCGA-DD-AACT	train	0.812292
TCGA-EP-A3RK	train	1.06442
TCGA-DD-A1EJ	train	1.32707
TCGA-G3-AAV0	train	0.784651
TCGA-2Y-A9H0	train	0.867414
TCGA-XR-A8TD	train	1.38099
TCGA-DD-AAE6	train	0.958033
TCGA-WX-AA44	train	0.968183
TCGA-DD-AADB	train	2.13185
TCGA-FV-A23B	train	0.929717
TCGA-CC-A7IH	train	0.470607
TCGA-XR-A8TF	train	0.96195
TCGA-DD-A4NB	train	0.826106
TCGA-DD-A3A1	train	1.71337
TCGA-G3-A25T	train	0.921827
TCGA-MI-A75G	train	0.71339
TCGA-BC-A10X	train	0.735224
TCGA-NI-A8LF	train	0.877046
TCGA-BW-A5NO	train	1.05317
TCGA-XR-A8TE	train	0.929717
TCGA-BC-A3KG	train	1.08885
TCGA-DD-AAEK	train	0.929272
TCGA-2Y-A9H4	train	0.566573
TCGA-DD-AADM	train	0.855315
TCGA-G3-A7M5	train	3.43423
TCGA-BW-A5NP	train	0.944012
TCGA-G3-AAUZ	train	0.929457
TCGA-CC-A9FU	train	0.959257
TCGA-CC-A7IL	train	1.01115
TCGA-ZP-A9CV	train	0.476334
TCGA-DD-AADN	train	1.35627
TCGA-ED-A5KG	train	0.93369
TCGA-CC-A9FS	train	0.825712
TCGA-CC-5260	train	1.03791
TCGA-DD-AADW	train	0.929717
TCGA-MI-A75H	train	0.974251
TCGA-2Y-A9GU	train	0.879944
TCGA-5C-A9VH	train	0.929717
TCGA-CC-A1HT	train	1.99191
TCGA-KR-A7K7	train	1.82213
TCGA-2Y-A9HA	train	1.04841
TCGA-DD-A1EI	train	1.13534
TCGA-DD-AACQ	train	0.894286
TCGA-BC-A3KF	train	0.95356
TCGA-2Y-A9H6	train	0.929717
TCGA-CC-A7IG	train	0.952997
TCGA-DD-A3A3	train	0.870585
TCGA-CC-A5UD	train	2.06398
TCGA-DD-AADS	train	0.611408
TCGA-DD-A4ND	train	0.988502
TCGA-DD-AAVU	train	0.9295
TCGA-DD-AADQ	train	0.929402
TCGA-ED-A7XO	train	0.615314
TCGA-DD-AAE7	train	0.758394
TCGA-DD-AAD8	train	0.9935
TCGA-DD-A119	train	0.957594
TCGA-CC-5263	train	1.556
TCGA-ZP-A9D4	train	0.770446
TCGA-DD-A4NV	train	0.803658
TCGA-ED-A7PX	train	0.968592
TCGA-ED-A7XP	train	0.923442
TCGA-DD-AACZ	train	1.59999
TCGA-WQ-A9G7	train	0.907323
TCGA-CC-A8HS	train	1.25571
TCGA-BD-A2L6	train	0.832799
TCGA-ED-A8O5	train	0.929717
TCGA-BC-A10S	train	0.796786
TCGA-ZP-A9CY	train	0.937954
TCGA-DD-AACU	train	0.871523
TCGA-DD-A39Y	train	1.17471
TCGA-DD-A4NH	train	1.14963
TCGA-DD-AAE0	train	0.929303
TCGA-DD-AAEE	train	0.93311
TCGA-DD-A1EL	train	5.27457
TCGA-BC-A10R	train	0.977646
TCGA-DD-AACA	train	0.984035
TCGA-DD-AACY	train	0.762462
TCGA-G3-A7M8	train	0.61946
TCGA-BC-A5W4	train	0.92951
TCGA-2Y-A9GS	train	0.997036
TCGA-DD-A1EG	train	1.03156
TCGA-G3-A3CJ	train	0.604962
TCGA-MR-A520	train	0.603152
TCGA-DD-AACN	train	0.864996
TCGA-FV-A2QR	train	1.04267
TCGA-ED-A4XI	train	0.806001
TCGA-DD-AADR	train	0.791676
TCGA-DD-AACV	train	1.70923
TCGA-BC-A8YO	train	0.957696
TCGA-G3-AAV1	train	0.935475
TCGA-G3-A5SI	train	0.824602
TCGA-DD-AAD0	train	0.953247
TCGA-DD-AADC	train	11.0078
TCGA-DD-AADI	train	0.936984
TCGA-BC-A69H	train	1.03586
TCGA-2Y-A9GZ	train	2.31289
TCGA-DD-AADV	train	0.972902
TCGA-EP-A12J	train	0.813155
TCGA-DD-AAVR	train	0.879071
TCGA-ES-A2HS	train	0.929618
TCGA-K7-AAU7	train	1.02958
TCGA-EP-A26S	train	0.39727
TCGA-DD-AAW3	train	0.844934
TCGA-KR-A7K8	train	0.826768
TCGA-5R-AA1C	train	0.812939
TCGA-G3-A25Y	train	0.943788
TCGA-DD-AACI	train	0.958196
TCGA-DD-A73F	train	1.05659
TCGA-MR-A8JO	train	0.940324
TCGA-G3-A3CI	train	0.704901
TCGA-HP-A5MZ	train	0.822855
TCGA-EP-A2KB	train	0.884438
TCGA-DD-AADY	train	0.92929
TCGA-DD-AACG	train	1.2001
TCGA-2Y-A9GV	train	0.871653
TCGA-DD-A3A6	train	0.934031
TCGA-DD-A1ED	train	0.532548
TCGA-K7-A5RF	train	0.839625
TCGA-2Y-A9H2	train	0.929717
TCGA-CC-5264	train	1.50591
TCGA-DD-A39X	train	1.34356
TCGA-DD-AAVZ	train	0.859347
TCGA-DD-A3A4	train	0.929316
TCGA-5R-AA1D	train	0.859979
TCGA-BC-A10W	train	1.26215
TCGA-O8-A75V	train	0.867688
TCGA-DD-AADG	train	0.769207
TCGA-4R-AA8I	train	1.35516
TCGA-UB-A7MA	train	1.00886
TCGA-FV-A496	train	0.755579
TCGA-DD-AACW	train	0.865064
TCGA-DD-A1EF	train	0.929435
TCGA-CC-A9FW	train	0.944907
TCGA-BC-A10Q	train	0.929717
TCGA-DD-A114	train	1.03032
TCGA-UB-AA0U	train	0.935509
TCGA-DD-AADA	train	0.938011
TCGA-BC-A217	train	1.87403
TCGA-ED-A66X	train	0.900286
TCGA-CC-A3M9	train	8.65018
TCGA-ZS-A9CD	train	0.622381
TCGA-EP-A2KA	train	1.12331
TCGA-ED-A627	train	0.812055
TCGA-ED-A97K	train	6.45065
TCGA-2Y-A9H7	train	0.934966
TCGA-5R-AAAM	train	0.854542
TCGA-EP-A2KC	train	1.03384
TCGA-MI-A75E	train	0.745389
TCGA-DD-AAE2	train	0.67691
TCGA-2Y-A9H9	train	0.858298
TCGA-G3-A5SJ	train	0.991617
TCGA-DD-AAW2	train	0.929294
TCGA-DD-A4NA	train	0.944467
TCGA-DD-AADP	train	0.929504
TCGA-UB-A7MB	train	0.931299
TCGA-G3-A25X	train	0.929717
TCGA-G3-AAV2	train	0.870217
TCGA-ED-A8O6	train	1.01378
TCGA-LG-A9QC	train	0.879212
TCGA-ED-A7PZ	train	2.16542
TCGA-FV-A4ZP	train	1.00475
TCGA-DD-A4NO	train	0.876599
TCGA-BC-A10U	train	0.950224
TCGA-CC-A123	train	1.23131
TCGA-DD-AACP	train	1.19936
TCGA-DD-A1EA	train	1.08246
TCGA-DD-A4NK	train	0.48647
TCGA-DD-A4NG	train	0.929717
TCGA-RC-A7SK	train	0.97958
TCGA-CC-A7II	train	1.04242
TCGA-DD-A4NF	train	0.929717
TCGA-2Y-A9HB	train	0.820893
TCGA-DD-AAC8	train	1.09982
TCGA-UB-A7MF	train	0.946076
TCGA-GJ-A3OU	train	1.11067
TCGA-DD-AAE4	train	0.70352
TCGA-RC-A6M4	train	0.889825
TCGA-2Y-A9H8	train	0.952591
TCGA-RC-A6M5	train	0.883538
TCGA-MI-A75C	train	2.31264
TCGA-DD-A73D	train	0.812521
TCGA-DD-A11D	train	0.942178
TCGA-DD-A3A9	train	0.955585
TCGA-BC-A10Z	train	1.64693
TCGA-DD-AAC9	train	0.606194
TCGA-DD-A1EK	train	0.869312
TCGA-DD-A1E9	train	0.654
TCGA-DD-A3A0	train	1.213
TCGA-LG-A6GG	test	1.2279
TCGA-CC-A5UC	test	1.26741
TCGA-DD-A73C	test	0.796067
TCGA-DD-A4NQ	test	1.38069
TCGA-BC-A10Y	test	0.939467
TCGA-BD-A3ER	test	0.939557
TCGA-CC-A3MA	test	0.9458
TCGA-DD-A1EB	test	0.95477
TCGA-BC-A69I	test	0.938686
TCGA-DD-AAEG	test	0.963033
TCGA-ED-A459	test	1.21486
TCGA-DD-AAVY	test	0.611588
TCGA-G3-A5SL	test	0.936818
TCGA-CC-A7IF	test	0.929717
TCGA-CC-A9FV	test	0.936545
TCGA-CC-5262	test	1.03976
TCGA-CC-A7IJ	test	2.2643
TCGA-DD-AADF	test	1.05787
TCGA-ZP-A9D0	test	0.929417
TCGA-DD-A4NR	test	0.953076
TCGA-DD-A3A2	test	0.929494
TCGA-ZP-A9CZ	test	0.957117
TCGA-NI-A4U2	test	0.915716
TCGA-DD-AADD	test	1.04315
TCGA-BC-A216	test	1.2478
TCGA-DD-AAEA	test	0.957266
TCGA-FV-A3I0	test	0.934345
TCGA-CC-5261	test	0.952298
TCGA-ES-A2HT	test	0.875388
TCGA-BC-A112	test	1.11258
TCGA-DD-AAVS	test	0.880915
TCGA-2Y-A9GY	test	1.97183
TCGA-2Y-A9GT	test	0.765705
TCGA-XR-A8TC	test	0.882696
TCGA-DD-AAVP	test	0.992571
TCGA-DD-A4NL	test	0.77126
TCGA-ZS-A9CF	test	0.800316
TCGA-YA-A8S7	test	0.949928
TCGA-G3-A7M7	test	0.852879
TCGA-G3-A6UC	test	0.566369
TCGA-DD-A118	test	0.868139
TCGA-G3-AAV5	test	0.947924
TCGA-WX-AA47	test	0.929325
TCGA-BC-4072	test	1.24964
TCGA-QA-A7B7	test	29.9069
TCGA-DD-A11B	test	0.714765
TCGA-DD-AAD2	test	0.738
TCGA-G3-A3CK	test	1.01147
TCGA-FV-A3R2	test	0.882106
TCGA-DD-AACO	test	0.955474
TCGA-DD-AAW1	test	0.747747
TCGA-RC-A7SB	test	1.78772
TCGA-G3-A3CG	test	0.830759
TCGA-DD-A4NJ	test	0.960597
TCGA-DD-AAED	test	0.929717
TCGA-2V-A95S	test	0.951503
TCGA-FV-A4ZQ	test	0.893169
TCGA-DD-A3A7	test	1.05275
TCGA-EP-A3JL	test	1.06114
TCGA-G3-A5SM	test	0.896663
TCGA-5C-A9VG	test	0.936286
TCGA-CC-A5UE	test	2.41007
TCGA-2Y-A9H1	test	0.844845
TCGA-DD-A113	test	0.889605
TCGA-DD-A1EC	test	0.947074
TCGA-K7-A5RG	test	1.15183
TCGA-UB-A7MD	test	27.8737
TCGA-DD-AACC	test	0.929362
TCGA-G3-A7M9	test	16.892
TCGA-G3-A25Z	test	0.669807
TCGA-DD-AAEB	test	0.692939
TCGA-CC-A8HV	test	1.08839
TCGA-BC-A10T	test	0.843258
TCGA-DD-AACB	test	1.07186
TCGA-DD-AACK	test	1.03846
TCGA-DD-AAE3	test	0.648376
TCGA-DD-AAD5	test	1.27981
TCGA-2Y-A9GX	test	0.869996
TCGA-RC-A7SF	test	0.867808
TCGA-DD-A39W	test	0.929592
TCGA-CC-A7IK	test	1.51891
TCGA-BD-A3EP	test	1.88563
TCGA-DD-AAVQ	test	0.826359
TCGA-G3-A3CH	test	0.862895
TCGA-UB-A7ME	test	0.941118
TCGA-RC-A6M3	test	0.962237
TCGA-CC-5259	test	0.929279
TCGA-DD-AADO	test	0.929717
TCGA-ZP-A9D2	test	4.62428
TCGA-DD-A73B	test	0.656551
TCGA-DD-A4NI	test	0.929717
TCGA-CC-A8HU	test	0.874148
TCGA-KR-A7K2	test	0.865057
TCGA-DD-A1EH	test	0.936031
TCGA-UB-AA0V	test	0.645949
TCGA-LG-A9QD	test	0.738151
TCGA-DD-A73G	test	0.936796
TCGA-DD-A116	test	0.954222
TCGA-G3-A5SK	test	0.839988
TCGA-DD-AAD6	test	1.09406
TCGA-PD-A5DF	test	0.961868
TCGA-DD-AA3A	test	0.93401
TCGA-2Y-A9GW	test	0.858361
TCGA-WQ-AB4B	test	0.782612
TCGA-G3-A25V	test	0.761011
TCGA-WX-AA46	test	0.58601
TCGA-DD-AACS	test	0.844516
TCGA-G3-AAV4	test	0.944107
TCGA-DD-AACH	test	1.22963
TCGA-DD-AADL	test	1.00712
TCGA-HP-A5N0	test	0.620562
TCGA-UB-A7MC	test	0.947676
TCGA-ZS-A9CG	test	0.542328
TCGA-DD-A73A	test	0.92952
TCGA-DD-A73E	test	0.929717
TCGA-DD-A3A8	test	0.790794
TCGA-ED-A7PY	test	0.849346
TCGA-T1-A6J8	test	0.848954
TCGA-CC-A8HT	test	7.20471
TCGA-RC-A7SH	test	0.952417
TCGA-DD-AACJ	test	0.867715
TCGA-BW-A5NQ	test	41.8839
TCGA-DD-AACE	test	0.576155
TCGA-BC-A110	test	0.722774
TCGA-G3-AAV7	test	1.17487
TCGA-ZP-A9D1	test	0.910479
TCGA-DD-AADK	test	0.938719
TCGA-DD-A39Z	test	0.861881
TCGA-CC-A3MC	test	1.01905
TCGA-DD-AACX	test	0.971644
TCGA-DD-A11A	test	0.884625
TCGA-RC-A6M6	test	22.9387
TCGA-2Y-A9H3	test	0.787949
TCGA-DD-AACL	test	1.51233
TCGA-DD-AADJ	test	0.929277
TCGA-5C-AAPD	test	0.900398
TCGA-2Y-A9H5	test	0.936643
TCGA-RC-A7S9	test	0.929717
TCGA-DD-A1EE	test	1.00842
TCGA-DD-AADU	test	0.909881
TCGA-DD-AAD1	test	0.936513
TCGA-G3-A7M6	test	1.15283
TCGA-DD-AAEI	test	0.917656
TCGA-G3-AAV6	test	0.965664
TCGA-DD-A4NP	test	0.788426
TCGA-MI-A75I	test	0.813451
TCGA-DD-A115	test	0.799117
TCGA-ED-A82E	test	0.929717
TCGA-DD-A11C	test	1.08018
TCGA-GJ-A6C0	test	1.36361
TCGA-FV-A495	test	0.960401
TCGA-G3-AAV3	test	0.829993
TCGA-FV-A2QQ	test	1.00404
TCGA-K7-A6G5	test	0.775976
TCGA-FV-A3R3	test	0.987342
TCGA-DD-A4NN	test	0.879773
TCGA-CC-5258	test	1.45493
TCGA-DD-AAD3	test	0.862513
TCGA-G3-A25S	test	1.16604
TCGA-BC-4073	test	2.13851
TCGA-DD-AAVW	test	0.943475
TCGA-3K-AAZ8	test	0.695934
TCGA-CC-A7IE	test	1.97235
TCGA-DD-A39V	test	0.969593
TCGA-DD-AAE9	test	0.886228
TCGA-CC-A3MB	test	0.940922
TCGA-G3-A25U	test	0.896201
TCGA-DD-A4NS	test	0.861577
TCGA-KR-A7K0	test	1.11249
TCGA-XR-A8TG	test	0.883712
TCGA-ZS-A9CE	test	0.801108
TCGA-FV-A3I1	test	0.920631
TCGA-DD-A3A5	test	0.913005
TCGA-DD-AAW0	test	0.946344
TCGA-DD-AAEH	test	0.721875
TCGA-DD-A4NE	test	0.886324
TCGA-WJ-A86L	test	0.94542
TCGA-ED-A66Y	test	1.13589
TCGA-DD-AACF	test	0.929463
TCGA-DD-AAVV	test	0.860161
TCGA-GJ-A9DB	test	0.895655
TCGA-RG-A7D4	test	1.15011
TCGA-DD-AAE1	test	0.929404
TCGA-DD-AAVX	test	0.653232
TCGA-DD-AACD	test	0.782898
TCGA-DD-AACM	test	0.789
TCGA-DD-AAE8	test	0.923
TCGA-2V-A95S	test	0.891
