# Supplementary material for: Integrated Analysis of lncRNA-Mediated ceRNA Network Reveals a Prognostic Signature for Hepatocellular Carcinoma
Source: Front Genet. 2020 Dec 14;11:602542. doi: 10.3389/fgene.2020.602542 (PMC7767998; doi:10.3389/fgene.2020.602542)
Supplement: Supplementary Table 9 — Risk score of train and test groups. [file Table_9.XLSX]

## Sheet: Sheet1
Table S10: 1-, 3-, and 5-year OS baseline information.
OS time	train cohort (n=188),%	validation cohort (n=188),%
1-year OS	56 (29.8)	59 (31.4)
3-year OS	87 (46.3)	82 (43.6)
5-year OS	45 (23.9)	47 (25)
