# Supplementary material for: Integrated Analysis of lncRNA-Mediated ceRNA Network Reveals a Prognostic Signature for Hepatocellular Carcinoma
Source: Front Genet. 2020 Dec 14;11:602542. doi: 10.3389/fgene.2020.602542 (PMC7767998; doi:10.3389/fgene.2020.602542)
Supplement: Supplementary Table 10 — 1-, 3-, and 5 year OS baseline information. [file Table_10.XLSX]

## Sheet: Sheet1
Table S11 : Topological details for the ceRNA network.
Gene	Length	Size of nodes centrality	Radiality	Betweenness
CCNB1	1.31579	14	0.936842	0.239153
EZH2	1.34842	13	0.926316	0.381454
RRM2	1.62105	13	0.915789	0.040323
CDC25A	1.68421	12	0.863158	0.0266778
PBK	1.69632	11	0.894737	0.0242829
KIF23	1.69432	11	0.894737	0.0242829
CEP55	1.68895	10	0.884211	0.0183793
E2F7	1.67158	9	0.873684	0.00654414
CCNE1	1.68421	8	0.863158	0.00590365
ZWINT	1.68421	8	0.863158	0.00779727
E2F1	1.68421	8	0.863158	0.00590365
POLQ	1.94737	7	0.810526	0
E2F2	1.78947	6	0.842105	0.00292398
CLSPN	2	6	0.8	0
HOXA9	2.15789	3	0.768421	0.0497076
HOXA10	2.15789	3	0.768421	0.0497076
HOXA3	3.05263	2	0.589474	0
PTGS2	2.15789	2	0.768421	0.105263
CBX2	2.31579	1	0.736842	0
ACSL4	3.10526	1	0.578947	0
