# Supplementary material for: Integrated Analysis of lncRNA-Mediated ceRNA Network Reveals a Prognostic Signature for Hepatocellular Carcinoma
Source: Front Genet. 2020 Dec 14;11:602542. doi: 10.3389/fgene.2020.602542 (PMC7767998; doi:10.3389/fgene.2020.602542)
Supplement: Supplementary Table 12 — Topological features for each gene in PPI network. [file Table_12.XLSX]

## Sheet: Sheet1
Table S12 Topological features for each gene in PPI network
Gene	BC	Gene	CC	Gene	DC	Top overlapped
EZH2	130.457	CCNB1	0.04	CCNB1	14	CCNB1
CCNB1	81.7905	EZH2	0.0384615	EZH2	13	EZH2
PTGS2	36	PBK	0.0344828	RRM2	13
HOXA9	17	KIF23	0.0344828	CDC25A	12
HOXA10	17	CEP55	0.0333333	PBK	11
RRM2	13.7905	E2F7	0.0322581	KIF23	11
CDC25A	9.12381	RRM2	0.0322581	CEP55	10
PBK	8.30476	CDC25A	0.03125	E2F7	9
KIF23	8.30476	CCNE1	0.03125	CCNE1	8
CEP55	6.28571	ZWINT	0.03125	ZWINT	8
ZWINT	2.66667	E2F1	0.03125	E2F1	8
E2F7	2.2381	E2F2	0.0294118	POLQ	7
CCNE1	2.01905	POLQ	0.027027	E2F2	6
E2F1	2.01905	CLSPN	0.0263158	CLSPN	6
E2F2	1	HOXA9	0.0243902	HOXA9	3
CBX2	0	HOXA10	0.0243902	HOXA10	3
CLSPN	0	PTGS2	0.0243902	HOXA3	2
POLQ	0	CBX2	0.0227273	PTGS2	2
HOXA3	0	HOXA3	0.0172414	CBX2	1
ACSL4	0	ACSL4	0.0169492	ACSL4	1
Abbreviations: BC, betweenness centrality; CC, closeness centrality; DC, degree centrelity
